# Supplementary material for: Deregulations of miR‐1 and its target Multiplexin promote dilated cardiomyopathy associated with myotonic dystrophy type 1
Source: EMBO Rep. 2023 Feb 28;24(4):e56616. doi: 10.15252/embr.202256616 (PMC10074075; doi:10.15252/embr.202256616)
Supplement: Supplementary file 2 — Table EV1 [file EMBR-24-e56616-s004.xlsx]

## Sheet: Feuil1
	Hand>mblRNAi : 5 weeks								Hand>Bru3 : 5 weeks
	Symbol	Db id							Symbol	Db id
CG10045	GstD1	FBgn0001149	Drosophila melanogaster					CG10076	spir	FBgn0003475	Drosophila melanogaster
CG10650	CG10650	FBgn0046302	Drosophila melanogaster					CG1044	dos	FBgn0016794	Drosophila melanogaster
CG10693	slo	FBgn0003429	Drosophila melanogaster					CG10650	CG10650	FBgn0046302	Drosophila melanogaster
CG11125	CG11125	FBgn0033174	Drosophila melanogaster					CG10693	slo	FBgn0003429	Drosophila melanogaster
CG11128	slif	FBgn0037203	Drosophila melanogaster					CG10843	Cyp4p3	FBgn0033397	Drosophila melanogaster
CG1128	alpha-Est9	FBgn0015577	Drosophila melanogaster					CG11253	Zmynd10	FBgn0266709	Drosophila melanogaster
CG11340	pHCl-2	FBgn0039840	Drosophila melanogaster					CG11319	Dpp10	FBgn0031835	Drosophila melanogaster
CG12287	pdm2	FBgn0004394	Drosophila melanogaster					CG11426	CG11426	FBgn0037166	Drosophila melanogaster
CG12400	ND-B14.5B	FBgn0031505	Drosophila melanogaster					CG12443	ths	FBgn0033652	Drosophila melanogaster
CG12974	CG12974	FBgn0037065	Drosophila melanogaster					CG13253	cmpy	FBgn0037015	Drosophila melanogaster
CG13323	CG13323	FBgn0033788	Drosophila melanogaster					CG13648	tnc	FBgn0039257	Drosophila melanogaster
CG13796	CG13796	FBgn0031939	Drosophila melanogaster					CG13796	CG13796	FBgn0031939	Drosophila melanogaster
CG1414	bbx	FBgn0024251	Drosophila melanogaster					CG13936	CNMa	FBgn0035282	Drosophila melanogaster
CG1449	zfh2	FBgn0004607	Drosophila melanogaster					CG14509	jus	FBgn0039647	Drosophila melanogaster
CG14642	CG14642	FBgn0037222	Drosophila melanogaster					CG14535	CG14535	FBgn0031955	Drosophila melanogaster
CG14669	CG14669	FBgn0037326	Drosophila melanogaster					CG14853	CG14853	FBgn0038246	Drosophila melanogaster
CG14823	CG14823	FBgn0035734	Drosophila melanogaster					CG14895	Pak3	FBgn0044826	Drosophila melanogaster
CG14996	Chd64	FBgn0035499	Drosophila melanogaster					CG15312	CG15312	FBgn0030174	Drosophila melanogaster
CG15532	hdc	FBgn0010113	Drosophila melanogaster					CG1667	Sting	FBgn0033453	Drosophila melanogaster
CG16757	Spn	FBgn0010905	Drosophila melanogaster					CG16820	CG16820	FBgn0032495	Drosophila melanogaster
CG17375	CG17375	FBgn0031861	Drosophila melanogaster					CG16995	CG16995	FBgn0031412	Drosophila melanogaster
CG17716	tei	FBgn0000633	Drosophila melanogaster					CG1722	CG1722	FBgn0031168	Drosophila melanogaster
CG17875	Cyp9f3	FBgn0038034	Drosophila melanogaster					CG17224	CG17224	FBgn0031489	Drosophila melanogaster
CG17928	CG17928	FBgn0032603	Drosophila melanogaster					CG17228	pros	FBgn0004595	Drosophila melanogaster
CG18188	Damm	FBgn0033659	Drosophila melanogaster					CG17264	CG17264	FBgn0031490	Drosophila melanogaster
CG18211	betaTry	FBgn0010357	Drosophila melanogaster					CG17907	Ace	FBgn0000024	Drosophila melanogaster
CG18480	CG18480	FBgn0028518	Drosophila melanogaster					CG18188	Damm	FBgn0033659	Drosophila melanogaster
CG1887	dsb	FBgn0035290	Drosophila melanogaster					CG1916	Wnt2	FBgn0004360	Drosophila melanogaster
CG2381	Syt7	FBgn0039900	Drosophila melanogaster					CG2105	Corin	FBgn0033192	Drosophila melanogaster
CG2471	Sclp	FBgn0030357	Drosophila melanogaster					CG2381	Syt7	FBgn0039900	Drosophila melanogaster
CG2543	Fpgs	FBgn0030407	Drosophila melanogaster					CG3038	CG3038	FBgn0040373	Drosophila melanogaster
CG2718	Gs1	FBgn0001142	Drosophila melanogaster					CG31127	Wsck	FBgn0046685	Drosophila melanogaster
CG30489	Cyp12d1-p	FBgn0050489	Drosophila melanogaster					CG31221	CG31221	FBgn0051221	Drosophila melanogaster
CG30502	fa2h	FBgn0050502	Drosophila melanogaster					CG3151	Rbp9	FBgn0010263	Drosophila melanogaster
CG32490	cpx	FBgn0041605	Drosophila melanogaster					CG31795	IA-2	FBgn0031294	Drosophila melanogaster
CG33307	CG33307	FBgn0053307	Drosophila melanogaster					CG32183	Ccn	FBgn0052183	Drosophila melanogaster
CG34026	CG34026	FBgn0054026	Drosophila melanogaster					CG32191	CG32191	FBgn0052191	Drosophila melanogaster
CG34405	NaCP60E	FBgn0085434	Drosophila melanogaster					CG32521	Mnr	FBgn0052521	Drosophila melanogaster
CG3764	CG3764	FBgn0036684	Drosophila melanogaster					CG32602	Muc12Ea	FBgn0052602	Drosophila melanogaster
CG3989	Paics	FBgn0020513	Drosophila melanogaster					CG33307	CG33307	FBgn0053307	Drosophila melanogaster
CG42340	CG42340	FBgn0259242	Drosophila melanogaster					CG33542	upd3	FBgn0053542	Drosophila melanogaster
CG4257	Stat92E	FBgn0016917	Drosophila melanogaster					CG33950	trol	FBgn0284408	Drosophila melanogaster
CG42674	CG42674	FBgn0261556	Drosophila melanogaster					CG34220	CG34220	FBgn0085249	Drosophila melanogaster
CG42751	CG42751	FBgn0261805	Drosophila melanogaster					CG34256	CG34256	FBgn0085285	Drosophila melanogaster
CG42807	CG42807	FBgn0261989	Drosophila melanogaster					CG34361	Dgk	FBgn0085390	Drosophila melanogaster
CG43374	Cht6	FBgn0263132	Drosophila melanogaster					CG34405	NaCP60E	FBgn0085434	Drosophila melanogaster
CG43427	smash	FBgn0263346	Drosophila melanogaster					CG3764	CG3764	FBgn0036684	Drosophila melanogaster
CG43690	fok	FBgn0263773	Drosophila melanogaster					CG3953	Invadolysin	FBgn0086359	Drosophila melanogaster
CG44325	CG44325	FBgn0265413	Drosophila melanogaster					CG3997	RpL39	FBgn0023170	Drosophila melanogaster
CG45017	IP3K2	FBgn0283680	Drosophila melanogaster					CG40160	CG40160	FBgn0058160	Drosophila melanogaster
CG5065	CG5065	FBgn0034145	Drosophila melanogaster					CG4058	Nep4	FBgn0038818	Drosophila melanogaster
CG5481	robo2	FBgn0002543	Drosophila melanogaster					CG42333	Sytbeta	FBgn0261090	Drosophila melanogaster
CG5548	ND-B18	FBgn0030605	Drosophila melanogaster					CG42450	CG42450	FBgn0259927	Drosophila melanogaster
CG5744	Frq1	FBgn0030897	Drosophila melanogaster					CG42540	CG42540	FBgn0260657	Drosophila melanogaster
CG7106	lectin-28C	FBgn0040099	Drosophila melanogaster					CG42543	Mp	FBgn0260660	Drosophila melanogaster
CG7272	CG7272	FBgn0036501	Drosophila melanogaster					CG42575	NaPi-III	FBgn0260795	Drosophila melanogaster
CG7345	Sox21a	FBgn0036411	Drosophila melanogaster					CG42732	SLO2	FBgn0261698	Drosophila melanogaster
CG7503	Con	FBgn0005775	Drosophila melanogaster					CG42751	CG42751	FBgn0261805	Drosophila melanogaster
CG7727	Appl	FBgn0000108	Drosophila melanogaster					CG42803	gpp	FBgn0264495	Drosophila melanogaster
CG8112	CG8112	FBgn0037612	Drosophila melanogaster					CG42807	CG42807	FBgn0261989	Drosophila melanogaster
CG8345	Cyp6w1	FBgn0033065	Drosophila melanogaster					CG42817	Ca-Ma2d	FBgn0261999	Drosophila melanogaster
CG8663	nrv3	FBgn0032946	Drosophila melanogaster					CG43079	nrm	FBgn0262509	Drosophila melanogaster
CG8942	NimC1	FBgn0259896	Drosophila melanogaster					CG43224	Gfrl	FBgn0262869	Drosophila melanogaster
CG9369	m	FBgn0002577	Drosophila melanogaster					CG43374	Cht6	FBgn0263132	Drosophila melanogaster
CG9552	rost	FBgn0011705	Drosophila melanogaster					CG43744	bru3	FBgn0264001	Drosophila melanogaster
CG9734	glob1	FBgn0027657	Drosophila melanogaster					CG43756	Slob	FBgn0264087	Drosophila melanogaster
CG9772	Skp2	FBgn0037236	Drosophila melanogaster					CG43901	CG43901	FBgn0264502	Drosophila melanogaster
CG9908	disco	FBgn0000459	Drosophila melanogaster					CG44085	CG44085	FBgn0264894	Drosophila melanogaster
								CG45017	IP3K2	FBgn0283680	Drosophila melanogaster
								CG4587	stol	FBgn0028863	Drosophila melanogaster
								CG5065	CG5065	FBgn0034145	Drosophila melanogaster
								CG5295	bmm	FBgn0036449	Drosophila melanogaster
								CG5399	CG5399	FBgn0038353	Drosophila melanogaster
								CG5446	CG5446	FBgn0032429	Drosophila melanogaster
								CG5481	robo2	FBgn0002543	Drosophila melanogaster
								CG5744	Frq1	FBgn0030897	Drosophila melanogaster
								CG6220	CG6220	FBgn0033865	Drosophila melanogaster
								CG6330	CG6330	FBgn0039464	Drosophila melanogaster
								CG6658	Ugt302K1	FBgn0040251	Drosophila melanogaster
								CG6713	Nos	FBgn0011676	Drosophila melanogaster
								CG7191	CG7191	FBgn0031945	Drosophila melanogaster
								CG7220	CG7220	FBgn0033544	Drosophila melanogaster
								CG7503	Con	FBgn0005775	Drosophila melanogaster
								CG7576	Rab3	FBgn0005586	Drosophila melanogaster
								CG7727	Appl	FBgn0000108	Drosophila melanogaster
								CG8250	Alk	FBgn0040505	Drosophila melanogaster
								CG8502	Cpr49Ac	FBgn0033725	Drosophila melanogaster
								CG8663	nrv3	FBgn0032946	Drosophila melanogaster
								CG8785	CG8785	FBgn0033760	Drosophila melanogaster
								CG9552	rost	FBgn0011705	Drosophila melanogaster
								CG9652	Dop1R1	FBgn0011582	Drosophila melanogaster
								CG9717	CG9717	FBgn0039789	Drosophila melanogaster
								CG9907	para	FBgn0285944	Drosophila melanogaster
								CG10036	otp	FBgn0015524	Drosophila melanogaster
