# Supplementary material for: Deregulations of miR‐1 and its target Multiplexin promote dilated cardiomyopathy associated with myotonic dystrophy type 1
Source: EMBO Rep. 2023 Feb 28;24(4):e56616. doi: 10.15252/embr.202256616 (PMC10074075; doi:10.15252/embr.202256616)
Supplement: Supplementary file 4 — Source Data for Figure 1 [file EMBR-24-e56616-s001.zip]

Archive with 11 entries (10 files):
- embr202256616-sup-0003-SDataFig1/
- embr202256616-sup-0003-SDataFig1/EMBOR-2022-56616V2-Fig1A-sd(1).tif
- embr202256616-sup-0003-SDataFig1/EMBOR-2022-56616V2-Fig1A-sd.tif
- embr202256616-sup-0003-SDataFig1/EMBOR-2022-56616V2-Fig1B-sd(1).tif
- embr202256616-sup-0003-SDataFig1/EMBOR-2022-56616V2-Fig1B-sd.tif
- embr202256616-sup-0003-SDataFig1/EMBOR-2022-56616V2-Fig1C-sd(1).tif
- embr202256616-sup-0003-SDataFig1/EMBOR-2022-56616V2-Fig1C-sd.tif
- embr202256616-sup-0003-SDataFig1/EMBOR-2022-56616V2-Fig1D-sd.xlsx
- embr202256616-sup-0003-SDataFig1/EMBOR-2022-56616V2-Fig1E-sd.xlsx
- embr202256616-sup-0003-SDataFig1/EMBOR-2022-56616V2-Fig1F-sd.xlsx
- embr202256616-sup-0003-SDataFig1/EMBOR-2022-56616V2-Figure_1_Readme-sd.docx
