# Supplementary material for: Deregulations of miR‐1 and its target Multiplexin promote dilated cardiomyopathy associated with myotonic dystrophy type 1
Source: EMBO Rep. 2023 Feb 28;24(4):e56616. doi: 10.15252/embr.202256616 (PMC10074075; doi:10.15252/embr.202256616)
Supplement: Supplementary file 4 — Source Data for Figure 1 [file EMBR-24-e56616-s001.zip › embr202256616-sup-0003-SDataFig1/EMBOR-2022-56616V2-Fig1D-sd.xlsx]

## Sheet: Feuil1
1W Hand-GAL4/+	1W UAS-dmiR-1 sponge/+	1W Hand>dmiR-1 sponge	5W Hand-GAL4/+	5W UAS-dmiR-1 sponge/+	5W Hand>dmiR-1 sponge
71.8364	78.6579	79.819	77.5377	83.2379	78.6779
86.6598	72.9767	93.5013	79.8204	58.1533	74.1139
53.5922	87.8	91.2208	59.2935	61.573	106.044
68.4156	96.912	79.8252	54.7334	85.5195	96.922
75.2572	92.362	80.959	69.5559	68.4201	79.819
92.3611	53.5901	92.3511	67.8	60.4237	90.0803
70.6961	61.574	78.678	67.2753	55.8726	82.0985
80.9585	54.7325	123.148	69.5571	96.9201	67.2763
90.0805	80.9583	83.2287	71.8261	83.239	69.5609
79.8182	45.6104	95.7818	64.9948	54.7315	66.1351
74.1169	60.4236	88.9403	69.5518	85.5085	60.4331
83.239	66.1341	99.2026	70.697	91.2206	82.0897
69.5559	76.3974	79.8169	66.3973	70.6811	60.4333
75.2551	79.829	99.2025	72.9751	53.5921	69.5603
83.2391	83.2502	82.099	55.8727	51.3117	80.9574
78.6779	74.1157	78.677	66.3974	58.153	74.1161
72.9766	64.9938	80.9564	74.1079	87.8001	101.483
80.9571	84.378	87.801	60.4338	63.8546	78.6809
66.1351	57.013	79.8092	74.1061	60.4417	70.6951
82.0987	74.105	86.6598	72.8506	63.8645	80.9183
84.3792		99.2036
		72.9706
