# Supplementary material for: Deregulations of miR‐1 and its target Multiplexin promote dilated cardiomyopathy associated with myotonic dystrophy type 1
Source: EMBO Rep. 2023 Feb 28;24(4):e56616. doi: 10.15252/embr.202256616 (PMC10074075; doi:10.15252/embr.202256616)
Supplement: Supplementary file 4 — Source Data for Figure 1 [file EMBR-24-e56616-s001.zip › embr202256616-sup-0003-SDataFig1/EMBOR-2022-56616V2-Fig1E-sd.xlsx]

## Sheet: Feuil1
1W Hand-GAL4/+	1W UAS-dmiR-1 sponge/+	1W Hand>dmiR-1 sponge	5W Hand-GAL4/+	5W UAS-dmiR-1 sponge/+	5W Hand>dmiR-1 sponge
50.1714	60.4337	49.0312	53.5921	57.013	57.4349
58.1522	41.0504	54.7325	45.6114	36.489	54.1053
34.2078	67.2752	58.1533	41.0492	44.4704	77.4123
49.0312	68.4156	53.5907	41.0497	57.0131	70.7531
53.5922	58.1432	46.7506	51.3127	52.4419	58.2673
57.2753	29.6468	55.8726	57.0123	44.4703	65.7588
46.7507	34.2091	50.1614	37.6286	39.9091	59.9321
53.5912	33.0675	95.7818	52.4519	60.4327	49.111
51.574	45.6105	52.45	44.4701	45.611	50.7758
57.013	25.0857	67.2753	51.311	43.3288	48.2786
49.0316	31.9273	55.8727	34.2039	51.3116	44.1167
54.7325	33.0676	62.7143	43.32	59.2935	59.9321
41.0494	42.1895	53.592	37.013	53.593	44.1167
42.1896	41.0493	79.8182	34.2058	34.208	50.7761
52.452	50.1703	47.8909	45.6119	37.6285	60.4338
50.1804	41.049	46.752	54.7331	45.6106	60.4317
57.013	36.4883	49.0301	47.8908	52.4529	62.7139
48.1533	45.6103	75.2572	43.3298	38.7688	66.1351
43.3299	37.6285	47.8709	45.6304	44.4702	50.1715
47.2753	45.6034	53.5922	50.1804	45.6032	44.1067
50.171		51.3117
		61.574
