# Supplementary material for: Deregulations of miR‐1 and its target Multiplexin promote dilated cardiomyopathy associated with myotonic dystrophy type 1
Source: EMBO Rep. 2023 Feb 28;24(4):e56616. doi: 10.15252/embr.202256616 (PMC10074075; doi:10.15252/embr.202256616)
Supplement: Supplementary file 5 — Source Data for Figure 2 [file EMBR-24-e56616-s006.zip]

Archive with 12 entries (11 files):
- embr202256616-sup-0004-SDataFig2/
- embr202256616-sup-0004-SDataFig2/EMBOR-2022-56616V2-Fig2A-sd.xlsx
- embr202256616-sup-0004-SDataFig2/EMBOR-2022-56616V2-Fig2B-sd.xlsx
- embr202256616-sup-0004-SDataFig2/EMBOR-2022-56616V2-Fig2C-sd.xlsx
- embr202256616-sup-0004-SDataFig2/EMBOR-2022-56616V2-Fig2D-sd.xlsx
- embr202256616-sup-0004-SDataFig2/EMBOR-2022-56616V2-Fig2E-sd.xlsx
- embr202256616-sup-0004-SDataFig2/EMBOR-2022-56616V2-Fig2F-sd.xlsx
- embr202256616-sup-0004-SDataFig2/EMBOR-2022-56616V2-Fig2G-sd(1).tif
- embr202256616-sup-0004-SDataFig2/EMBOR-2022-56616V2-Fig2G-sd.tif
- embr202256616-sup-0004-SDataFig2/EMBOR-2022-56616V2-Fig2H-sd.xlsx
- embr202256616-sup-0004-SDataFig2/EMBOR-2022-56616V2-Fig2I-sd.xlsx
- embr202256616-sup-0004-SDataFig2/EMBOR-2022-56616V2-Figure_2_Readme-sd.docx
