# Supplementary material for: Deregulations of miR‐1 and its target Multiplexin promote dilated cardiomyopathy associated with myotonic dystrophy type 1
Source: EMBO Rep. 2023 Feb 28;24(4):e56616. doi: 10.15252/embr.202256616 (PMC10074075; doi:10.15252/embr.202256616)
Supplement: Supplementary file 5 — Source Data for Figure 2 [file EMBR-24-e56616-s006.zip › embr202256616-sup-0004-SDataFig2/EMBOR-2022-56616V2-Fig2A-sd.xlsx]

## Sheet: Feuil1
1W Hand-GAL4/+	1W UAS-Bru3/+	1W Hand>Bru3	5W Hand-GAL4/+	5W UAS-Bru3/+	5W Hand>Bru3
71.8364	78.6769	67.2751	77.5377	80.2387	90.0785
86.6598	71.8362	98.0624	79.8204	70.676	92.3611
53.5922	64.9948	76.3974	59.2935	63.8546	77.5375
68.4156	61.574	67.2752	54.7334	70.6932	93.5012
75.2572	61.5731	64.9949	69.5559	74.1158	93.5013
92.3611	60.4337	100.343	67.8	95.7809	109.465
70.6961	83.2369	87.8	67.2753	69.5549	133.41
80.9585	74.109	80.9584	69.5571	75.2571	64.995
90.0805	95.7818	66.1341	71.8261	67.2763	58.1533
79.8182	54.7325	112.886	64.9948	86.6597	98.062
74.1169	86.6598	83.2389	69.5518	66.1351	87.8001
83.239	82.0986	76.3975	70.697	77.538	74.1201
69.5559	53.5923	76.3959	66.3973	99.2026	98.0616
75.2551	55.872	85.5191	72.9751	61.5751	85.5191
83.2391	96.922	85.5195	55.8727	57.013	79.8176
78.6779	94.6416	96.9221	66.3974	79.8084	88.941
72.9766	85.5194	90.0804	74.1079	78.677	103.764
80.9571	74.1148	81.9554	60.4338	88.9403	90.0805
66.1351	86.6596	76.396	74.1061	67.275	90.0804
82.0987	93.5011	69.239	72.8506	87.8001	88.0805
84.3792				80.9579
