# Supplementary material for: Deregulations of miR‐1 and its target Multiplexin promote dilated cardiomyopathy associated with myotonic dystrophy type 1
Source: EMBO Rep. 2023 Feb 28;24(4):e56616. doi: 10.15252/embr.202256616 (PMC10074075; doi:10.15252/embr.202256616)
Supplement: Supplementary file 5 — Source Data for Figure 2 [file EMBR-24-e56616-s006.zip › embr202256616-sup-0004-SDataFig2/EMBOR-2022-56616V2-Fig2B-sd.xlsx]

## Sheet: Feuil1
1W Hand-GAL4/+	1W UAS-Bru3	1W Hand>Bru3	1W Hand-GAL4/+	1W UAS-Bru3/+	1W Hand>Bru3
50.1714	55.8717	51.3117	53.5921	46.7506	57.013
58.1522	37.6286	60.4338	45.6114	37.6228	61.574
34.2078	39.9091	44.4701	41.0492	40.6288	49.0311
49.0312	41.0493	49.0311	41.0497	44.467	55.8727
53.5922	38.7688	41.0494	51.3127	50.171	80.9585
57.2753	38.7679	71.8364	57.0123	43.322	82.0987
46.7507	50.1701	62.7143	37.6275	45.6103	69.5559
53.5912	53.3239	46.7505	52.4519	49.0321	47.8908
51.574	50.172	52.4517	44.469	47.8901	44.4701
57.013	22.8052	71.8363	51.311	46.7507	68.4156
49.0316	51.3101	55.8719	34.2039	41.0501	59.2934
54.7325	43.3289	46.7487	43.32	41.0501	66.1351
41.0494	41.0486	53.5923	37.013	79.8182	60.4336
42.1896	44.4702	64.9948	34.2058	33.0675	54.7324
52.452	53.5921	52.46	45.6119	44.0491	41.0482
50.1804	57.0131	52.432	54.7331	51.3122	52.4511
57.013	47.8909	45.6104	47.8908	54.7315	66.1252
48.1533	47.8909	51.3106	43.3298	53.591	61.5679
43.3299	50.1694	49.3102	45.6304	43.3291	59.2935
47.2753	61.5714	62.1408	50.1804	59.2925	50.8909
50.171				52.4509
