# Supplementary material for: Deregulations of miR‐1 and its target Multiplexin promote dilated cardiomyopathy associated with myotonic dystrophy type 1
Source: EMBO Rep. 2023 Feb 28;24(4):e56616. doi: 10.15252/embr.202256616 (PMC10074075; doi:10.15252/embr.202256616)
Supplement: Supplementary file 5 — Source Data for Figure 2 [file EMBR-24-e56616-s006.zip › embr202256616-sup-0004-SDataFig2/EMBOR-2022-56616V2-Fig2D-sd.xlsx]

## Sheet: Feuil1
1W Hand-GAL4/+	1W UAS-mblRNAi/+	1W Hand>mblRNAi	5W Hand-GAL4/+	5W UAS-mblRNAi/+	5W Hand>mblRNAi
71.8364	86.035	95.7818	77.5377	71.574	81.7863
86.6598	93.4701	87.8	79.8204	82.0982	99.843
53.5922	111.527	123.148	59.2935	90.0807	94.5322
68.4156	79.662	133.41	54.7334	95.7818	76.4755
75.2572	81.7863	83.237	69.5559	69.5535	73.289
92.3611	72.2269	85.5195	67.8	79.8109	91.3458
70.6961	91.3464	83.7817	67.2753	68.4107	89.2214
80.9585	83.9106	99.2026	69.5571	92.3603	87.0971
90.0805	69.0404	104.904	71.8261	98.0621	111.526
79.8182	65.8539	95.0624	64.9948	80.9579	90.2836
74.1169	84.9728	91.2208	69.5518	86.9585	98.843
83.239	67.9782	80.9583	70.697	89.8182	101.967
69.5559	86.0348	92.3611	66.3973	90.1905	81.7862
75.2551	76.4755	95.7812	72.9751	61.574	71.1647
83.2391	81.7852	87.8001	55.8727	98.0614	86.0346
78.6779	59.4809	83.2388	66.3974	79.818	86.0351
72.9766	59.482	92.3506	74.1079	82.0893	83.7263
80.9571	80.7242	98.0623	60.4338	68.4559	76.4153
66.1351	88.1593	80.9565	74.9061	80.0987	98.0674
82.0987	66.9161	94.0624	71.506	69.5052	80.0322
84.3792	78.5998
