# Supplementary material for: Deregulations of miR‐1 and its target Multiplexin promote dilated cardiomyopathy associated with myotonic dystrophy type 1
Source: EMBO Rep. 2023 Feb 28;24(4):e56616. doi: 10.15252/embr.202256616 (PMC10074075; doi:10.15252/embr.202256616)
Supplement: Supplementary file 5 — Source Data for Figure 2 [file EMBR-24-e56616-s006.zip › embr202256616-sup-0004-SDataFig2/EMBOR-2022-56616V2-Fig2E-sd.xlsx]

## Sheet: Feuil1
1W Hand-GAL4/+	1W UAS-mblRNAi/+	1W Hand>mblRNAi	5W Hand-GAL4/+	5W UAS-mblRNAi/+	5W Hand>mblRNAi
50.1714	62.6674	70.6961	53.5921	46.7504	59.4808
58.1522	52.705	53.5921	45.6114	59.2935	66.9161
34.2078	79.662	83.239	41.0492	58.1533	74.3512
49.0312	49.9214	80.2382	41.0497	58.154	54.1702
53.5922	58.419	60.4338	51.3127	42.1895	49.9215
57.2753	47.6729	57.013	57.0123	58.1527	75.4134
46.7507	63.7296	72.9597	37.6275	44.4701	65.854
53.5912	61.6052	72.978	52.4519	64.9948	58.4097
51.574	44.6107	79.8182	44.469	44.4601	70.1026
57.013	41.4242	63.8546	51.311	51.3117	66.915
49.0316	65.8539	67.2753	34.2039	51.3083	64.7918
54.7325	39.2999	61.574	43.32	52.4519	54.1807
41.0494	67.9783	67.2803	37.013	60.434	61.6053
42.1896	54.6107	63.2732	34.2058	34.2059	67.9782
52.452	59.481	67.2752	45.6119	52.452	61.0404
50.1804	54.6108	72.9567	54.7331	51.317	58.4188
57.013	46.735	63.8529	47.8908	60.4338	69.0404
48.1533	53.108	81.2381	43.3298	64.9848	64.7916
43.3299	51.735	77.8102	45.6304	58.1632	63.9116
47.2753	65.8527	57.0131	50.1804	44.481	65.8539
50.171				60.4328
