# Supplementary material for: Deregulations of miR‐1 and its target Multiplexin promote dilated cardiomyopathy associated with myotonic dystrophy type 1
Source: EMBO Rep. 2023 Feb 28;24(4):e56616. doi: 10.15252/embr.202256616 (PMC10074075; doi:10.15252/embr.202256616)
Supplement: Supplementary file 5 — Source Data for Figure 2 [file EMBR-24-e56616-s006.zip › embr202256616-sup-0004-SDataFig2/EMBOR-2022-56616V2-Fig2H-sd.xlsx]

## Sheet: Feuil1
1W UAS-mblRNAi/+	1W Hand>mblRNAi	5W UAS-mblRNAi/+	5W Hand>mblRNAi
44.2695	54.5281	56.59	44.79
45.1778	33.0006	48.3	46.22
38.35	34.7788	47.46	49.32
36.7676	59.3886	63.12	52.39
54.7825	17.0557	61.92	62
52.2387	33.2369	66.07	51.35
44.3052	32.9239	57.72	51.45
44.5169	33.9721	56.73	52.42
50.6608	17.0557	69.63	53.79
47.6744		61.18
