# Supplementary material for: Deregulations of miR‐1 and its target Multiplexin promote dilated cardiomyopathy associated with myotonic dystrophy type 1
Source: EMBO Rep. 2023 Feb 28;24(4):e56616. doi: 10.15252/embr.202256616 (PMC10074075; doi:10.15252/embr.202256616)
Supplement: Supplementary file 5 — Source Data for Figure 2 [file EMBR-24-e56616-s006.zip › embr202256616-sup-0004-SDataFig2/EMBOR-2022-56616V2-Fig2I-sd.xlsx]

## Sheet: Feuil1
1WUAS-Bru3/+	1W Hand>Bru3	5W UAS-Bru3/+	5W Hand>Bru3
40.95	44.47	49.47	37.59
54.91	37.39	57.76	37.27
45.86	42.46	53.08	36.27
48.69	38.17	62.7	39.17
38.61	46.39	107.95	47.93
47.16	37.53	65.02	37.78
47.23	40.99	85.95	37.55
43.56	38.7	101.31	37.91
41.7	37.39	74.73	36.04
