# Supplementary material for: Deregulations of miR‐1 and its target Multiplexin promote dilated cardiomyopathy associated with myotonic dystrophy type 1
Source: EMBO Rep. 2023 Feb 28;24(4):e56616. doi: 10.15252/embr.202256616 (PMC10074075; doi:10.15252/embr.202256616)
Supplement: Supplementary file 6 — Source Data for Figure 3 [file EMBR-24-e56616-s003.zip]

Archive with 20 entries (19 files):
- embr202256616-sup-0005-SDataFig3/
- embr202256616-sup-0005-SDataFig3/EMBOR-2022-56616V2-Fig3C-sd(1).tif
- embr202256616-sup-0005-SDataFig3/EMBOR-2022-56616V2-Fig3C-sd.tif
- embr202256616-sup-0005-SDataFig3/EMBOR-2022-56616V2-Fig3D-sd(1).tif
- embr202256616-sup-0005-SDataFig3/EMBOR-2022-56616V2-Fig3D-sd.tif
- embr202256616-sup-0005-SDataFig3/EMBOR-2022-56616V2-Fig3E-sd(1).tif
- embr202256616-sup-0005-SDataFig3/EMBOR-2022-56616V2-Fig3E-sd.tif
- embr202256616-sup-0005-SDataFig3/EMBOR-2022-56616V2-Fig3F-sd(1).tif
- embr202256616-sup-0005-SDataFig3/EMBOR-2022-56616V2-Fig3F-sd.tif
- embr202256616-sup-0005-SDataFig3/EMBOR-2022-56616V2-Fig3G-sd(1).tif
- embr202256616-sup-0005-SDataFig3/EMBOR-2022-56616V2-Fig3G-sd.tif
- embr202256616-sup-0005-SDataFig3/EMBOR-2022-56616V2-Fig3H-sd(1).tif
- embr202256616-sup-0005-SDataFig3/EMBOR-2022-56616V2-Fig3H-sd.tif
- embr202256616-sup-0005-SDataFig3/EMBOR-2022-56616V2-Fig3I-sd(1).tif
- embr202256616-sup-0005-SDataFig3/EMBOR-2022-56616V2-Fig3I-sd.tif
- embr202256616-sup-0005-SDataFig3/EMBOR-2022-56616V2-Fig3J-sd(1).tif
- embr202256616-sup-0005-SDataFig3/EMBOR-2022-56616V2-Fig3J-sd.tif
- embr202256616-sup-0005-SDataFig3/EMBOR-2022-56616V2-Fig3K-sd.xlsx
- embr202256616-sup-0005-SDataFig3/EMBOR-2022-56616V2-Fig3L-sd.xlsx
- embr202256616-sup-0005-SDataFig3/EMBOR-2022-56616V2-Figure_3_Readme-sd.docx
