# Supplementary material for: Deregulations of miR‐1 and its target Multiplexin promote dilated cardiomyopathy associated with myotonic dystrophy type 1
Source: EMBO Rep. 2023 Feb 28;24(4):e56616. doi: 10.15252/embr.202256616 (PMC10074075; doi:10.15252/embr.202256616)
Supplement: Supplementary file 6 — Source Data for Figure 3 [file EMBR-24-e56616-s003.zip › embr202256616-sup-0005-SDataFig3/EMBOR-2022-56616V2-Fig3K-sd.xlsx]

## Sheet: Feuil1
1W UAS-mblRNAi/+	1W Hand>mblRNAi	5W UAS-mblRNAi/+	5W Hand>mblRNAi
91782.6	90043.2	105474	131244
49464	99238	133534	80342.4
74548	82318	94291.5	120744
117114	100938	124726	87726.8
62093	146453	215741	205723
34178.4	196091	141135	181220
100209	95292.4	85148.9	102410
103714	92885.3	129193	134316
119999	96871.8	134962	108222
90495.6	106699	101390	143946
111201	74564.4	176701	90487.3
98472.2	44333.7	142055	140468
165232	98758.8	140194	84791.8
118115	173303	82216.2	64810.7
69135.4	133167	59940.5	144766
95513.8	152020	60934.7	107995
103390	81777.6	71697.6	85729.8
98774.3	88136.7	71764.8	78234.1
51056.1	74859.5	82622.5	151991
71356.3	83042.2	55489.3	48282.4
103042	137219	78842.2	122698
83152.2	193684	59455.1	129682
114686	132668	47293.5	132850
123217	170346	39509.7	133497
81127.9	117185	66928.3	121193
89797.1	134980	78025.8	138731
83602	119601	59867.7	98965.9
79046.8	194076	58930.8	91131.9
