# Supplementary material for: Deregulations of miR‐1 and its target Multiplexin promote dilated cardiomyopathy associated with myotonic dystrophy type 1
Source: EMBO Rep. 2023 Feb 28;24(4):e56616. doi: 10.15252/embr.202256616 (PMC10074075; doi:10.15252/embr.202256616)
Supplement: Supplementary file 6 — Source Data for Figure 3 [file EMBR-24-e56616-s003.zip › embr202256616-sup-0005-SDataFig3/EMBOR-2022-56616V2-Fig3L-sd.xlsx]

## Sheet: Feuil1
1W UAS-Bru3/+	1W Hand>Bru3	5W UAS-Bru3/+	5W Hand>Bru3
23160.1	216136	153597	83715.4
17603.4	145414	110673	95749.4
22149.7	102443	54152	171874
14416.6	67218.5	46974	143768
26407.4	106578	60762.8	172486
18653.3	120332	70908.8	128968
23651.8	185138	149472	124980
58437	123966	108962	123038
45539.8	188882	63446.7	83020.8
54234.8	109979	82194.7	84488.8
58395.3	241221	93267.7	149291
65552.8	188845	60216.7	149288
54596.5	175059	69802	195431
47360.5	167107	76691	141443
73775.2	174020	152605	91649.9
102875	127531	109124	176036
71055.7	190547	91531.3	149316
72120.7	164164	83782.3	148287
80591	271196	122718	188735
98479	262576	58230.8	162335
66563.1	121110	67211.7	136884
56796.1	120624	52272.7	115493
138680	139950	37826	104022
121686	166438	72376	107252
69735.6	141438		76855.2
60748.6	208089		81551.2
81151.6	202614		161580
126143	148698		133963
47940.5	189295		127365
55078.5	107753		124816
66006.7	158837		119587
65709.7	131535		103188
35724.6	200021		137278
45211.6	164587		131891
31431.5	211304		72737.7
30693.5	147662		72484.7
			142149
			131377
	211893
	188174
			150507
			245874
	117841
	201752
