# Supplementary material for: Deregulations of miR‐1 and its target Multiplexin promote dilated cardiomyopathy associated with myotonic dystrophy type 1
Source: EMBO Rep. 2023 Feb 28;24(4):e56616. doi: 10.15252/embr.202256616 (PMC10074075; doi:10.15252/embr.202256616)
Supplement: Supplementary file 7 — Source Data for Figure 4 [file EMBR-24-e56616-s008.zip]

Archive with 15 entries (14 files):
- embr202256616-sup-0006-SDataFig4/
- embr202256616-sup-0006-SDataFig4/EMBOR-2022-56616V2-Fig4A-sd(1).tif
- embr202256616-sup-0006-SDataFig4/EMBOR-2022-56616V2-Fig4A-sd.tif
- embr202256616-sup-0006-SDataFig4/EMBOR-2022-56616V2-Fig4B-sd(1).tif
- embr202256616-sup-0006-SDataFig4/EMBOR-2022-56616V2-Fig4B-sd.tif
- embr202256616-sup-0006-SDataFig4/EMBOR-2022-56616V2-Fig4C-sd(1).tif
- embr202256616-sup-0006-SDataFig4/EMBOR-2022-56616V2-Fig4C-sd.tif
- embr202256616-sup-0006-SDataFig4/EMBOR-2022-56616V2-Fig4D-sd(1).tif
- embr202256616-sup-0006-SDataFig4/EMBOR-2022-56616V2-Fig4D-sd.tif
- embr202256616-sup-0006-SDataFig4/EMBOR-2022-56616V2-Fig4E-sd.xlsx
- embr202256616-sup-0006-SDataFig4/EMBOR-2022-56616V2-Fig4F-sd.xlsx
- embr202256616-sup-0006-SDataFig4/EMBOR-2022-56616V2-Fig4G-sd.xlsx
- embr202256616-sup-0006-SDataFig4/EMBOR-2022-56616V2-Fig4H-sd(1).tif
- embr202256616-sup-0006-SDataFig4/EMBOR-2022-56616V2-Fig4H-sd.tif
- embr202256616-sup-0006-SDataFig4/EMBOR-2022-56616V2-Figure_4_Readme-sd.docx
