# Supplementary material for: Deregulations of miR‐1 and its target Multiplexin promote dilated cardiomyopathy associated with myotonic dystrophy type 1
Source: EMBO Rep. 2023 Feb 28;24(4):e56616. doi: 10.15252/embr.202256616 (PMC10074075; doi:10.15252/embr.202256616)
Supplement: Supplementary file 7 — Source Data for Figure 4 [file EMBR-24-e56616-s008.zip › embr202256616-sup-0006-SDataFig4/EMBOR-2022-56616V2-Fig4E-sd.xlsx]

## Sheet: Feuil1
Hand-GAL4/+	UAS-Mp/+	HAND>Mp	Hand-GAL4/+	UAS-Mp/+	HAND>Mp
71.8364	87.0971	76.4755	77.5377	96.9221	84.9712
86.6598	70.1026	79.6612	79.8204	87.8	88.1579
53.5922	77.5356	67.9683	59.2935	76.3974	73.2881
68.4156	73.289	67.9718	54.7334	71.8362	79.662
75.2572	58.4188	92.4069	69.5559	101.483	56.2942
92.3611	87.0971	77.5274	67.8	59.2934	97.7187
70.6961	71.1647	99.8413	67.2753	74.117	84.9602
80.9585	88.1593	71.165	69.5571	54.7325	67.9781
90.0805	86.035	78.5985	71.8261	64.9934	61.6053
79.8182	73.2792	98.7809	64.9948	55.8713	74.3512
74.1169	84.9728	105.154	69.5518	83.2383	78.5998
83.239	73.2862	82.8485	70.697	88.9403	93.4701
69.5559	67.9782	84.9712	66.3973	69.5546	61.6032
75.2551	72.2269	92.4072	72.9751	63.8546	88.1592
83.2391	78.5998	92.4069	55.8727	71.8353	85.5944
78.6779	93.4701	99.843	66.3974	79.8201	100.905
72.9766	81.7863	99.842	74.1079	72.9759	83.9106
80.9571	77.5376	84.971	60.4338	63.8534	81.9236
66.1351	63.7296	82.848	74.1061	70.696	82.1593
82.0987	75.4134		72.8506
84.3792	91.3458
	60.5431
	56.2945
	89.2214
