# Supplementary material for: Deregulations of miR‐1 and its target Multiplexin promote dilated cardiomyopathy associated with myotonic dystrophy type 1
Source: EMBO Rep. 2023 Feb 28;24(4):e56616. doi: 10.15252/embr.202256616 (PMC10074075; doi:10.15252/embr.202256616)
Supplement: Supplementary file 7 — Source Data for Figure 4 [file EMBR-24-e56616-s008.zip › embr202256616-sup-0006-SDataFig4/EMBOR-2022-56616V2-Fig4F-sd.xlsx]

## Sheet: Feuil1
Hand-GAL4/+	UAS-Mp/+	HAND>Mp	Hand-GAL4/+	UAS-Mp/+	HAND>Mp
50.1714	58.4188	58.6062	53.5921	57.013	55.2403
58.1522	56.2945	59.6528	45.6114	51.3117	63.9782
34.2078	58.4179	50.2339	41.0492	54.7323	55.2293
49.0312	50.9837	42.9081	41.0497	39.9091	55.2325
53.5922	47.7959	59.6527	51.3127	62.7143	51.9837
57.2753	70.1016	46.0478	57.0123	34.2053	63.7296
46.7507	50.9827	64.8855	37.6286	42.1897	60.5431
53.5912	57.3565	47.0943	52.4519	41.048	47.7972
51.574	45.6729	63.8389	44.4701	33.0675	56.2935
57.013	46.735	63.8389	51.311	45.6104	54.1702
49.0316	55.2313	72.2113	34.2039	50.1711	36.1134
54.7325	47.798	43.9547	43.32	49.0313	54.1703
41.0494	48.8594	54.4201	37.013	39.9086	33.9891
42.1896	52.0458	69.0716	34.2058	39.9063	67.9759
52.452	49.9209	77.444	45.6119	46.7507	70.1026
50.1804	50.9906	64.8843	54.7331	49.0313	61.6053
57.013	55.232	72.2111	47.8908	49.0401	50.9836
48.1533	49.9117	63.8291	43.3298	57.0121	53.108
43.3299	41.4242	59.6525	45.6304	38.7688	65.8539
47.2753	49.9216		50.1804
50.171	60.5441
	43.5486
	42.4864
	67.9782
	57.3566
					53.108
