# Supplementary material for: Deregulations of miR‐1 and its target Multiplexin promote dilated cardiomyopathy associated with myotonic dystrophy type 1
Source: EMBO Rep. 2023 Feb 28;24(4):e56616. doi: 10.15252/embr.202256616 (PMC10074075; doi:10.15252/embr.202256616)
Supplement: Supplementary file 8 — Source Data for Figure 5 [file EMBR-24-e56616-s010.zip]

Archive with 10 entries (9 files):
- embr202256616-sup-0007-SDataFig5/
- embr202256616-sup-0007-SDataFig5/EMBOR-2022-56616V2-Fig5A-sd(1).tif
- embr202256616-sup-0007-SDataFig5/EMBOR-2022-56616V2-Fig5A-sd.tif
- embr202256616-sup-0007-SDataFig5/EMBOR-2022-56616V2-Fig5B-sd(1).tif
- embr202256616-sup-0007-SDataFig5/EMBOR-2022-56616V2-Fig5B-sd.tif
- embr202256616-sup-0007-SDataFig5/EMBOR-2022-56616V2-Fig5C-sd.xlsx
- embr202256616-sup-0007-SDataFig5/EMBOR-2022-56616V2-Fig5D-sd.xlsx
- embr202256616-sup-0007-SDataFig5/EMBOR-2022-56616V2-Fig5E-sd.xlsx
- embr202256616-sup-0007-SDataFig5/EMBOR-2022-56616V2-Fig5F-sd.xlsx
- embr202256616-sup-0007-SDataFig5/EMBOR-2022-56616V2-Figure_5_Readme-sd.docx
