# Supplementary material for: Deregulations of miR‐1 and its target Multiplexin promote dilated cardiomyopathy associated with myotonic dystrophy type 1
Source: EMBO Rep. 2023 Feb 28;24(4):e56616. doi: 10.15252/embr.202256616 (PMC10074075; doi:10.15252/embr.202256616)
Supplement: Supplementary file 8 — Source Data for Figure 5 [file EMBR-24-e56616-s010.zip › embr202256616-sup-0007-SDataFig5/EMBOR-2022-56616V2-Fig5C-sd.xlsx]

## Sheet: Feuil1
UAS-Mp RNAi/+	Hand>Mp RNAi
39974.6	3800.59
47044.6	3630.59
39196.6	13514.8
32466.6	9184.81
30140.3	20759.3
43400.3	10119.3
53256.3	17068.6
43856.3	18628.6
57538.4	16795.9
35248.4	19205.9
22711	16738.5
27521	23108.5
31435.9	11152.5
29615.9	13402.5
28337.6	20502.8
28807.6	18252.8
28350.6	9513.94
23170.6	16933.9
21978.5	14151.9
22128.5	12131.9
50827.9	15515.3
49087.9	12595.3
