# Supplementary material for: Deregulations of miR‐1 and its target Multiplexin promote dilated cardiomyopathy associated with myotonic dystrophy type 1
Source: EMBO Rep. 2023 Feb 28;24(4):e56616. doi: 10.15252/embr.202256616 (PMC10074075; doi:10.15252/embr.202256616)
Supplement: Supplementary file 8 — Source Data for Figure 5 [file EMBR-24-e56616-s010.zip › embr202256616-sup-0007-SDataFig5/EMBOR-2022-56616V2-Fig5D-sd.xlsx]

## Sheet: Feuil1
Hand-GAL4/+	UAS-Mp RNAi/+	Hand>Mp RNAi	Hand-GAL4/+	UAS-Mp RNAi/+	Hand>Mp RNAi
71.8364	76.3974	36.4883	77.5377	78.6779	75.2066
86.6598	79.8107	76.3078	79.8204	66.1401	53.1032
53.5922	49.0312	79.812	59.2927	83.239	46.6901
68.4156	60.4338	47.8909	54.7334	87.8	41.0494
75.2572	72.9671	72.9938	69.5559	68.4156	43.3299
92.3611	59.2916	52.452	67.8	82.0912	71.812
70.6961	66.131	45.6104	67.2753	74.1169	42.1703
80.9585	70.6601	68.3803	69.5571	69.5092	52.3026
90.0805	100.343	66.1203	71.8261	70.6125	53.4022
79.8182	59.2935	52.4326	64.9948	70.6032	71.1528
74.1169	98.0624	84.2094	69.5518	75.2409	66.1091
83.239	69.5559	61.4042	70.697	74.1153	44.4701
69.5559	69.5602	67.3402	66.3973	60.4329	33.0675
75.2551	85.5195	50.1714	72.9751	61.574	51.1027
83.2391	99.2026	74.0139	55.8727	82.0892	43.3409
78.6779	75.2514	46.7507	66.3974	71.8013	69.561
72.9766	61.5703	72.8263	74.1079	85.5187	77.5023
80.9571	74.1157	60.4303	60.4892	64.9123	49.0395
66.1351	71.8324	42.1896	74.1061	74.1093	63.8546
82.0987	100.322	39.9091	72.8506	75.258	60.1709
84.3792	49.0316	54.7325		54.7403
	70.6229			51.3117
				57.013
