# Supplementary material for: Deregulations of miR‐1 and its target Multiplexin promote dilated cardiomyopathy associated with myotonic dystrophy type 1
Source: EMBO Rep. 2023 Feb 28;24(4):e56616. doi: 10.15252/embr.202256616 (PMC10074075; doi:10.15252/embr.202256616)
Supplement: Supplementary file 8 — Source Data for Figure 5 [file EMBR-24-e56616-s010.zip › embr202256616-sup-0007-SDataFig5/EMBOR-2022-56616V2-Fig5E-sd.xlsx]

## Sheet: Feuil1
Hand-GAL4/+	UAS-Mp RNAi/+	Hand>Mp RNAi	Hand-GAL4/+	UAS-Mp RNAi/+	Hand>Mp RNAi
50.1714	55.8727	28.5065	53.5921	45.6094	39.9091
58.1522	59.2935	52.4509	45.6114	45.6112	30.785
34.2078	41.0436	57.0131	41.0492	49.0319	28.5059
49.0312	46.741	36.489	41.0497	57.0121	26.2239
53.5922	49.0252	45.6104	51.3127	44.4619	29.6468
57.2753	43.3286	36.4883	57.0123	62.713	46.692
46.7507	49.0359	35.3469	37.6286	43.323	31.9273
53.5912	42.1821	50.169	52.4519	49.04	30.7813
51.574	54.7303	50.1703	44.4701	44.48	45.6201
57.013	47.8909	33.0675	51.311	36.4823	46.753
49.0316	64.9948	49.0209	34.2039	49.0219	47.8902
54.7325	52.4417	45.6126	43.32	52.4507	31.9254
41.0494	47.8909	43.33	37.013	36.4908	26.2138
42.1896	52.5006	36.487	34.2058	46.7303	44.4703
52.452	67.2753	46.7412	45.6119	50.1735	33.0644
50.1804	53.5832	26.226	54.7331	52.4511	47.891
57.013	49.0407	62.7143	47.8908	35.3481	49.0309
48.1533	52.4418	45.6099	43.3298	44.4713	29.6461
43.3299	43.3281	26.222	45.6304	49.0149	47.8891
47.2753	50.1206	30.7861	50.1804	49.044	30.777
50.1701	34.2031	38.7688		42.1868	41.0472
	43.3197			38.7616
	36.4884
