# Supplementary material for: Deregulations of miR‐1 and its target Multiplexin promote dilated cardiomyopathy associated with myotonic dystrophy type 1
Source: EMBO Rep. 2023 Feb 28;24(4):e56616. doi: 10.15252/embr.202256616 (PMC10074075; doi:10.15252/embr.202256616)
Supplement: Supplementary file 9 — Source Data for Figure 6 [file EMBR-24-e56616-s005.zip]

Archive with 12 entries (11 files):
- embr202256616-sup-0008-SDataFig6/
- embr202256616-sup-0008-SDataFig6/EMBOR-2022-56616V2-Fig6A-sd.xlsx
- embr202256616-sup-0008-SDataFig6/EMBOR-2022-56616V2-Fig6B_graph-sd.xlsx
- embr202256616-sup-0008-SDataFig6/EMBOR-2022-56616V2-Fig6B_Western-sd.tif
- embr202256616-sup-0008-SDataFig6/EMBOR-2022-56616V2-Fig6C-sd.xlsx
- embr202256616-sup-0008-SDataFig6/EMBOR-2022-56616V2-Fig6D-sd.xlsx
- embr202256616-sup-0008-SDataFig6/EMBOR-2022-56616V2-Fig6E-sd.xlsx
- embr202256616-sup-0008-SDataFig6/EMBOR-2022-56616V2-Fig6F-sd.xlsx
- embr202256616-sup-0008-SDataFig6/EMBOR-2022-56616V2-Fig6G-sd.tif
- embr202256616-sup-0008-SDataFig6/EMBOR-2022-56616V2-Fig6H-sd.tif
- embr202256616-sup-0008-SDataFig6/EMBOR-2022-56616V2-Fig6I-sd.tif
- embr202256616-sup-0008-SDataFig6/EMBOR-2022-56616V2-Figure_6_Readme-sd.docx
