# Supplementary material for: Deregulations of miR‐1 and its target Multiplexin promote dilated cardiomyopathy associated with myotonic dystrophy type 1
Source: EMBO Rep. 2023 Feb 28;24(4):e56616. doi: 10.15252/embr.202256616 (PMC10074075; doi:10.15252/embr.202256616)
Supplement: Supplementary file 9 — Source Data for Figure 6 [file EMBR-24-e56616-s005.zip › embr202256616-sup-0008-SDataFig6/EMBOR-2022-56616V2-Fig6A-sd.xlsx]

## Sheet: Sheet1
					COL15A1/18S
				Ctrl	0.033
				Ctrl	0.018
				Ctrl	0.023
				DM1	1
				DM1	3.335
				DM1	0.306
