# Supplementary material for: Deregulations of miR‐1 and its target Multiplexin promote dilated cardiomyopathy associated with myotonic dystrophy type 1
Source: EMBO Rep. 2023 Feb 28;24(4):e56616. doi: 10.15252/embr.202256616 (PMC10074075; doi:10.15252/embr.202256616)
Supplement: Supplementary file 9 — Source Data for Figure 6 [file EMBR-24-e56616-s005.zip › embr202256616-sup-0008-SDataFig6/EMBOR-2022-56616V2-Fig6D-sd.xlsx]

## Sheet: Feuil1
UAS-Bru3;Mp RNAi/+	UAS-UPRT;Bru3/+	Hand>UPRT;Bru3	Hand>Bru3;Mp RNAi
82.0987	64.9748	99.2026	88.9403
80.9585	74.1249	100.343	74.1059
71.8364	66.1351	98.0624	77.5177
79.8182	95.7818	99.2015	61.574
57.012	58.1533	99.2036	76.3974
72.9766	85.5195	77.5379	63.8445
78.6779	91.2208	62.7143	63.8546
90.0805	82.058	86.6598	70.6961
90.0304	68.4156	101.483	58.1522
51.3117	93.5013	79.8182	74.1169
80.8594	82.0103	91.2208	57.013
64.904	78.6779	95.7818	69.5559
83.239	79.0102	70.6941	74.126
78.6179	64.9907	90.0905	70.686
86.6598	88.9401	92.3611	66.1251
90.0805	78.1173	77.5361	54.7325
72.9106	64.9001	93.5013	74.011
71.2013	74.3101	93.5112	88.9401
80.4184	80.072	74.1068	64.9948
		100.41	75.2572
			79.8182
