# Supplementary material for: Deregulations of miR‐1 and its target Multiplexin promote dilated cardiomyopathy associated with myotonic dystrophy type 1
Source: EMBO Rep. 2023 Feb 28;24(4):e56616. doi: 10.15252/embr.202256616 (PMC10074075; doi:10.15252/embr.202256616)
Supplement: Supplementary file 9 — Source Data for Figure 6 [file EMBR-24-e56616-s005.zip › embr202256616-sup-0008-SDataFig6/EMBOR-2022-56616V2-Fig6E-sd.xlsx]

## Sheet: Feuil1
UAS-Bru3;Mp RNAi/+	UAS-UPRT;Bru3/+	Hand>UPRT;Bru3	Hand>Bru3;Mp RNAi
60.4338	45.6104	70.6961	47.8918
60.4307	50.1615	69.5559	33.0675
42.1896	51.3206	64.9948	44.4801
46.7605	57.013	74.1169	51.3117
38.7688	41.0494	62.7143	44.4701
49.0312	60.5015	58.1533	43.3299
53.5922	58.1521	53.5922	52.452
58.1533	62.702	77.5377	43.3301
49.0302	43.3191	76.3974	50.1714
49.0212	58.1533	86.6598	47.8909
61.574	50.0703	64.9948	52.452
35.3481	49.0302	63.8546	49.0312
54.7325	53.5901	78.6779	44.5002
46.7507	38.769	57.02	41.0494
60.4317	54.7325	61.574	38.7688
60.4238	53.571	49.0312	50.18
34.2078	50.1705	55.8727	59.2935
35.3391	51.2406	80.9585	46.7507
54.7224	45.0133	82.0987	52.4019
			46.7507
